# Supplementary material for: Personalized Predictions of Therapeutic Hypothermia Outcomes in Cardiac Arrest Patients with Shockable Rhythms Using Explainable Machine Learning
Source: Diagnostics (Basel). 2025 Jan 23;15(3):267. doi: 10.3390/diagnostics15030267 (PMC11817524; doi:10.3390/diagnostics15030267)
Supplement: Supplementary file 1 [file diagnostics-15-00267-s001.zip]

Archive with 1 entries (1 files):
- diagnostics-3411722-supplementary.pdf
